# Supplementary material for: High-Velocity, Accentuated Eccentric, or Maximal Elastic Band Resistance Training? Effects of Resistance Training Modalities on Bone Health, Isokinetic Strength, and Systemic Biomarkers in Sedentary Older Adults: A Comparative Study
Source: Healthcare (Basel). 2025 Dec 1;13(23):3129. doi: 10.3390/healthcare13233129 (PMC12692264; doi:10.3390/healthcare13233129)
Supplement: Supplementary file 1 [file healthcare-13-03129-s001.zip]

Archive with 1 entries (1 files):
- healthcare-3971905-supplementary.pdf
